# Supplementary material for: The effect of temperature conditioning (9°C and 20°C) on the proteome of entomopathogenic nematode infective juveniles
Source: PLoS One. 2022 Apr 7;17(4):e0266164. doi: 10.1371/journal.pone.0266164 (PMC8989221; doi:10.1371/journal.pone.0266164)
Supplement: S1 Table — Log2fold transformed abundances of proteins identified as statistically significant (P<0.05 in student t-tests) relative to week 0 in S. carpocapsae IJs after conditioning. (XLSM) [file pone.0266164.s001.xlsm]

## Sheet: Supplementary table 1
	Protein IDs	Blast Annotation	PFAM Annotation	Log₂fold change
		Ribosome related proteins		3w20°C	6w20°C	3w9°C	6w9°C	9w9°C
	L596_007088	large subunit ribosomal protein 32	Ribosomal_protein_L32_PF01655	0.561737	0.882877		0.587762	0.722804
	L596_007094	ribosomal protein L19	Ribosomal_protein_L19_PF01245					1.55899
	L596_007400.2	putative ribosomal protein L24	KOW_motif_PF00467			-0.798475
	L596_007886	60S acidic ribosomal protein P1	60s_Acidic_ribosomal_protein_PF00428		0.587506
	L596_008044	28S ribosomal protein S22, mitochondrial	Mitochondrial_28S_ribosomal_protein_S22_PF10245		1.89323
	L596_008394	60S ribosomal protein L27	Ribosomal_L27e_protein_family_PF01777	0.477605	0.534957	0.291202	0.794421	0.56401
	L596_008523	ribosomal protein S2	Ribosomal_protein_S2_PF00318				-1.66291
	L596_009145.2	hypothetical protein L596_009145	50S_ribosome-binding_GTPase_PF01926			3.51671	3.70778	4.61974
	L596_009212	60S ribosomal protein L17	Ribosomal_protein_L22p/L17e_PF00237		0.593333
	L596_009715	40S ribosomal protein S11	Ribosomal_protein_S17_PF00366				-0.589156
	L596_010756	putative 50S ribosomal protein L7Ae	Ribosomal_protein_L7Ae/L30e/S12e/Gadd45_family_PF01248			-4.28632
	L596_013726	40S ribosomal protein S9	S4_domain_PF01479	0.617315	0.799973		0.778132
	L596_014863.2	ribosomal protein L5	ribosomal_L5P_family_C-terminus_PF00673	0.298059	0.62394
	L596_014864.2	60S ribosomal protein L3	Ribosomal_protein_L3_PF00297	0.445564	0.62516
	L596_014937	Ribosomal family S4e	Ribosomal_family_S4e_PF00900	0.314814	0.602809
	L596_015768	60S acidic ribosomal protein P0	60s_Acidic_ribosomal_protein_PF00428		0.632313
	L596_016621	S25 ribosomal protein	S25_ribosomal_protein_PF03297		1.10233
	L596_016864	large subunit ribosomal protein 1	Ribosomal_protein_L1p/L10e_family_PF00687	0.60214	1.04912
	L596_017116	Ribosome maturation protein SBDS	SBDS_protein_C-terminal_domain_PF09377				1.30477
	L596_017949	small subunit ribosomal protein 1	Ribosomal_S3Ae_family_PF01015		1.05965
	L596_018442	60S ribosomal protein L22	Ribosomal_L22e_protein_family_PF01776		0.82686
	L596_018948	ribosomal protein L35Ae	Ribosomal_protein_L35Ae_PF01247		0.994116
	L596_022937	60S ribosomal protein L12	Ribosomal_protein_L11,_N-terminal_domain_PF03946		0.987677
	L596_023590	small subunit ribosomal protein 1	Ribosomal_S3Ae_family_PF01015		0.844628
	L596_024435	ribosomal protein S15	Ribosomal_S13/S15_N-terminal_domain_PF08069	0.582202		0.405733	0.832129	0.52447
	L596_026004	ribosomal protein S19	Ribosomal_protein_S19_PF00203				2.65029
	SC.X.g4331	40S ribosomal protein S23	Ribosomal_protein_S12/S23_PF00164				1.38254
	SC.X.g5301.1	60S ribosomal protein L23a 2-like	Ribosomal_protein_L23,_N-terminal_domain_PF03939		1.11729			1.19694
	SC.X.g5303	small subunit ribosomal protein 7	Ribosomal_protein_S7e_PF01251		1.02923
		Chaperone related proteins
	L596_022153	Body wall muscle protein HR-29	Hsp20/alpha crystallin family PF00011	0.678525	0.430655	0.681739	1.01574	0.98676
	L596_022428	CDC-37 protein	Cdc37 Hsp90 binding domain PF08565				2.35018
	L596_021416	chaperone protein DnaK	Hsp70 protein PF00012			-0.459901		-0.637807
	L596_026406	CRE-HSP-12.1 protein	Hsp20/alpha crystallin family PF00011		1.33807	6.24239	6.63873	6.48831
	L596_017588.1	DNA gyrase/topoisomerase IV, A subunit	HSP90-like ATPase PF02518		1.95422		1.45105	1.7588
	L596_026575	Heat Shock Protein	Hsp70 protein PF00012	1.55193	1.09354	1.7506	2.0087	2.21902
	L596_022874	heat shock protein 90	Hsp90 protein PF00183				0.859898
	L596_018762.1	Hsp20/alpha crystallin family protein	Hsp20/alpha crystallin family PF00011	2.13695		3.39412	3.99526	3.90325
	L596_026859	Hsp20/alpha crystallin family protein	Hsp20/alpha crystallin family PF00011	-0.5651	-0.656572	0.49855	0.552476	0.454272
	L596_013116	hypothetical protein L596_013116	Hsp20/alpha crystallin family PF00011	0.764725		2.9396	3.17679	3.04294
	L596_013176.1	hypothetical protein L596_013176	Hsp20/alpha crystallin family PF00011		1.67227
	L596_007237	prefoldin subunit	Prefoldin subunit PF01920	-1.45566			-1.63705	-1.61613
	L596_007980	prefoldin subunit 3-like	Prefoldin subunit PF02996	-0.29535	-1.56633		0.496052	0.462603
	SC.X.g4770	prefoldin subunit 4	Prefoldin subunit PF01920		1.16779
	L596_013656	putative chaperone protein DnaK	Hsp70 protein PF00012			-1.94851
	L596_023431	T-complex protein 1, alpha subunit	TCP-1/cpn60 chaperonin family PF00118		0.894079
		Late embryogeneis abundant proteins
	L596_019460	Late embryogeneis abundant protein	No Pfams					1.07238
	ABQ23230.1	LEA1 protein	LEA1 protein	-1.16949	-3.90017	1.86124	2.02905	1.6365
	L596_019566	LEA1 protein	No Pfams			1.09767
	L596_019565.1	LEA2 protein	No Pfams		-1.18275	3.71966	3.67811	3.4292
	L596_019567.1	LEA2 protein	No Pfams	1.02462		1.03975	1.50169	1.28882
	L596_020881	LEA5 protein	No Pfams			4.71285		4.55588
	L596_020883	LEA5 protein	No Pfams		2.41984	3.09914	3.08237	3.27814
	L596_020879	LEA5 protein	No Pfams	-2.08643	-2.74788		2.24425	1.85087
		Cytoskeleton related proteins
	L596_009226	actin	Actin_PF00022	-2.27127		-2.17013	-2.35449	-2.54866
	SC.X.g2005.1	Basement membrane proteoglycan	Laminin_B_(Domain_IV)_PF00052				-2.78865	-1.74591
	SC.X.g6296	CAP-Gly domain-containing protein	Dynein_associated_protein_PF12455		0.977062
	SC.X.g4223	Collagen alpha-1(XX) chain	Fibronectin_type_III_domain_PF00041				1.74463
	L596_022545	Collagen alpha-5(IV) chain	Collagen_triple_helix_repeat_(20_copies)_PF01391		-3.81051
	L596_018662	collagen triple helix repeat protein	Collagen_triple_helix_repeat_(20_copies)_PF01391		2.02045			1.74479
	L596_025641.4	CRE-LET-805 protein	Fibronectin_type_III_domain_PF00041		-2.58996	-2.0243
	L596_012863	CRE-SCPL-4 protein	NLI_interacting_factor-like_phosphatase_PF03031		1.04744
	L596_017840	dynein light chain 1, cytoplasmic	Dynein_light_chain_type_1_PF01221		1.8527
	L596_007728	dynein light intermediate chain	Dynein_light_intermediate_chain_(DLIC)_PF05783		1.35373
	L596_030886	f-actin capping protein, beta subunit	F-actin_capping_protein,_beta_subunit_PF01115		-1.04082		-1.73161
	L596_023292	FERM central domain protein	FERM_central_domain_PF00373		-0.963902		-1.14244
	L596_006890.2	FERM domain (protein4.1-ezrin-radixin-moesin) family	No_Pfams		-0.75658
	L596_007912	FERM domain (protein4.1-ezrin-radixin-moesin) family	No_Pfams		-1.49454
	L596_014002	FiLamiN (actin binding protein) homolog	FilaminaBP280_repeat_PF00630		-0.670409
	L596_007064.1	Growth-Arrest-Specific Protein 2 Domain containing protein	Growth-Arrest-Specific_Protein_2_Domain_PF02187		1.77982	1.27744	1.32072
	L596_017115	Kinesin heavy chain	Kinesin_motor_domain_PF00225	-0.612694	-1.98854
	L596_022381	Kinesin light chain	Tetratricopeptide_repeat_PF13374		2.52189			2.26133
	L596_029252.2	laminin alpha 1 chain	Laminin_B_(Domain_IV)_PF00052			0.852926	1.3516
	L596_030045	Laminin-like protein C54D1.5 precursor, putative	Laminin_EGF_domain_PF00053					-0.630367
	L596_010020.1	Muscle M-line assembly protein unc-89	Fibronectin_type_III_domain_PF00041	1.42833	1.88745			2.47687
	L596_030030	myosin head	Myosin_tail_PF01576		-0.6392		-0.686918	-0.539214
	SC.X.g3323	Myosin regulatory light chain 1	EF-hand_domain_PF13405	1.08116	1.95452	2.9041	2.79213	2.9842
	L596_022347	nematode cuticle collagen domain protein	Collagen_triple_helix_repeat_(20_copies)_PF01391				1.02316
	L596_007058	nematode cuticle collagen domain protein	Nematode_cuticle_collagen_N-terminal_domain_PF01484	-3.18997	-2.31316		-1.95904	-2.621
	L596_025642.3	Phosphatidylinositol phosphatase PTPRQ	Fibronectin_type_III_domain_PF00041		1.57687
	L596_008491	predicted protein	Actin_PF00022					1.09993
	L596_008221	PSME3-interacting protein isoform X1	N-terminal_domain_of_NEFA-interacting_nuclear_protein_NIP30_PF10187		1.0314
	L596_027373.1	Sensory AXon guidance	Bravo-like_intracellular_region_PF13882	-0.354034	-0.617176	-0.172857		-0.372456
	L596_016805	talin 1	Talin,_middle_domain_PF09141		-0.818629
	L596_021930.1	Titin, putative	Fibronectin_type_III_domain_PF00041		-2.32965
	L596_007346	Tropomyosin	No_Pfams					0.868391
	SC.X.g3838	troponin family protein	Troponin_PF00992				1.04116
	SC.X.g3415	troponin T family protein	Troponin_PF00992		-0.96493			-0.682013
	L596_027733	Tubulin alpha chain	Tubulin/FtsZ_family,_GTPase_domain_PF00091	0.729061	1.03408	0.494605	0.407479	0.629332
	SC.X.g3907	tubulin alpha chain	Tubulin/FtsZ_family,_GTPase_domain_PF00091		0.640048			0.633811
	L596_015436	Tubulin beta-1 chain	Tubulin/FtsZ_family,_GTPase_domain_PF00091				-2.18577
	L596_011798.1	tubulin-folding cofactor B	CAP-Gly_domain_PF01302		1.25681	1.51746	1.6877
	L596_009753	tubulin-specific chaperone A	Tubulin_binding_cofactor_A_PF02970		-2.45495		-1.84749	-2.61848
	SC.X.g194	Tubulin-tyrosine ligase family protein	Tubulin-tyrosine_ligase_family_PF03133	2.78772	3.45469	2.15965	2.17828
		Fatty acid and retinol binding related proteins
	L596_023264	fatty acid retinoid binding protein precursor	Nematode_fatty_acid_retinoid_binding_protein_(Gp-FAR-1)_PF05823	0.327915		-0.920343	-0.99946	-1.6881
	L596_009693	Fatty acid-binding protein homolog 3	No_Pfams		-0.962254	-1.47172		-1.4022
	L596_019606.2	Fatty acid-binding protein homolog 9	Lipocalin_/_cytosolic_fatty-acid_binding_protein_family_PF00061	-1.69629
	L596_009677	fatty acid-binding protein, heart	No_Pfams	-0.397406	-0.671205
	SC.X.g5564	Fatty-acid amide hydrolase 1	Amidase_PF01425				1.54608
	SC.X.g2753	Fatty-acid amide hydrolase 2	Amidase_PF01425					-1.19169
	L596_015746.2	hypothetical protein L596_015746	Nematode_fatty_acid_retinoid_binding_protein_(Gp-FAR-1)_PF05823	0.859262	1.20316	-1.01677		-0.930307
	L596_023208	hypothetical protein L596_023208	Nematode_fatty_acid_retinoid_binding_protein_(Gp-FAR-1)_PF05823			-0.523975	-0.559163	-1.08481
	L596_012161.2	ladder protein	Nematode_polyprotein_allergen_ABA-1_PF16469	-0.480418	-1.14581	-0.255234		-0.654378
	L596_012162	ladder protein	Nematode_polyprotein_allergen_ABA-1_PF16469	-0.515112	-1.36355			-0.798152
	L596_008490	lipocalin / cytosolic fatty-acid binding protein	Lipocalin_/_cytosolic_fatty-acid_binding_protein_family_PF00061		-3.12016
	L596_008504	lipocalin / cytosolic fatty-acid binding protein	Lipocalin_/_cytosolic_fatty-acid_binding_protein_family_PF00061	-0.591437	-1.03678			-0.307292
	L596_023295	Nematode fatty acid retinoid binding family-containing protein	Nematode_fatty_acid_retinoid_binding_protein_(Gp-FAR-1)_PF05823		-2.3696
	L596_023261	nematode fatty acid retinoid binding protein	Nematode_fatty_acid_retinoid_binding_protein_(Gp-FAR-1)_PF05823	-0.518431	-0.944805	-1.43328
	L596_023215	nematode fatty acid retinoid binding protein	Nematode_fatty_acid_retinoid_binding_protein_(Gp-FAR-1)_PF05823		0.885157
	L596_023212	nematode fatty acid retinoid binding protein	Nematode_fatty_acid_retinoid_binding_protein_(Gp-FAR-1)_PF05823				0.787249	0.443553
		Gluconeogenesis related proteins
	L596_009845	pyruvate carboxylase	Conserved_carboxylase_domain_PF02436	0.341041	0.522597
	L596_007895	Phosphoenolypyruvate CarboxyKinase	Phosphoenolpyruvate_carboxykinase_N-terminal_domain_PF17297			0.20182		0.410511
	ADH95417.1	enolase	enolase [Steinernema carpocapsae]				0.277568	0.294517
	L596_010468.1	phosphoglycerate mutase family protein	6-phosphofructo-2-kinase_PF01591		0.623998
	SC.X.g3982.1	2,3-bisphosphoglycerate-independent phosphoglycerate mutase	BPG-independent_PGAM_N-terminus_(iPGM_N)_PF06415		0.440521
	L596_007008	glyceraldehyde-3-phosphate dehydrogenase, type I	Glyceraldehyde_3-phosphate_dehydrogenase	-0.340441				0.40542
	SC.X.g1801	Glyceraldehyde-3-phosphate dehydrogenase, testis-specific	Glyceraldehyde_3-phosphate_dehydrogenase	-0.243484
	SC.X.g2348	Triosephosphate isomerase	Triosephosphate_isomerase_PF00121			0.610697
	L596_016332	Transaldolase	Transaldolase/Fructose-6-phosphate_aldolase_PF00923			0.421518		0.356891
	L596_017098	fructose-bisphosphate aldolase class-I	Fructose-bisphosphate_aldolase_class-I_PF00274	-0.258026	-0.334154	0.229099
	L596_007259	Glucose-6-phosphate isomerase	Phosphoglucose_isomerase_PF00342	0.29506	0.249938
	SC.X.g3330	trehalose-6-phosphate synthase domain protein	Trehalose-6-phosphate_phosphatase_N-terminal_helical_bundle_domain_PF18572		1.17436		1.33604
		Glycolysis related proteins
	SC.X.g5232	Hexokinase	Hexokinase_PF03727		0.581084
	L596_007259	Glucose-6-phosphate isomerase	Phosphoglucose_isomerase_PF00342	0.29506	0.249938
	L596_017098	fructose-bisphosphate aldolase class-I	Fructose-bisphosphate_aldolase_class-I_PF00274	-0.258026	-0.334154	0.229099
	SC.X.g2348	Triosephosphate isomerase	Triosephosphate_isomerase_PF00121			0.610697
	L596_007008	glyceraldehyde-3-phosphate dehydrogenase, type I	Glyceraldehyde_3-phosphate_dehydrogenase,_NAD_binding_domain_PF00044	-0.340441				0.40542
	SC.X.g1801	Glyceraldehyde-3-phosphate dehydrogenase, testis-specific	Glyceraldehyde_3-phosphate_dehydrogenase,_NAD_binding_domain_PF00044	-0.243484
	L596_010468.1	phosphoglycerate mutase family protein	6-phosphofructo-2-kinase_PF01591		0.623998
	SC.X.g3982.1	2,3-bisphosphoglycerate-independent phosphoglycerate mutase	BPG-independent_PGAM_N-terminus_(iPGM_N)_PF06415		0.440521
	ADH95417.1	enolase	enolase [Steinernema carpocapsae]				0.277568	0.294517
	L596_007652.3	pyruvate kinase	Pyruvate_kinase,_alpha/beta_domain_PF02887			1.76953
	L596_026845	pyruvate kinase	Pyruvate_kinase,_alpha/beta_domain_PF02887		1.35143
	L596_007652.1	pyruvate kinase	Pyruvate_kinase,_alpha/beta_domain_PF02887				-0.304345
	L596_007697.3	pyruvate kinase	Pyruvate_kinase,_alpha/beta_domain_PF02887					0.447058
	SC.X.g3082	pyruvate dehydrogenase E1 component, alpha subunit	Dehydrogenase_E1_component_PF00676	0.246631	0.653219
	L596_021831	pyruvate dehydrogenase complex dihydrolipoamide acetyltransferase	e3_binding_domain_PF02817					-0.285032
	L596_030323	Pyruvate dehydrogenase E1 component subunit beta, mitochondrial	Transketolase,_C-terminal_domain_PF02780	0.173855
		Glyoxalate pathway/Citric Acid Cycle related proteins
	L596_029737	ATP-citrate synthase	Citrate_synthase,_C-terminal_domain_PF00285	0.561064	0.353053
	SC.X.g3964	Probable aconitate hydratase, mitochondrial	Aconitase_C-terminal_domain_PF00694	0.275412		-0.372758	-0.459064	-0.324327
	SC.X.g5397	putative isocitrate dehydrogenase, NAD-dependent	Isocitrate/isopropylmalate_dehydrogenase_PF00180		1.77816
	L596_007375	Isocitrate dehydrogenase [NAD] subunit gamma, mitochondrial	Isocitrate/isopropylmalate_dehydrogenase_PF00180	0.347665	0.577051
	L596_007457	isocitrate dehydrogenase, NAD-dependent	Isocitrate/isopropylmalate_dehydrogenase_PF00180	0.401526	0.40169
	L596_019319.1	Probable isocitrate dehydrogenase [NAD] subunit beta, mitochondrial	Isocitrate/isopropylmalate_dehydrogenase_PF00180		0.385127	-0.305339
	L596_011794	malate synthase A	Malate_synthase_PF01274		-0.149903	-0.266829		-0.160216
	SC.X.g2793	Lactoylglutathione lyase	Glyoxalase/Bleomycin_resistance_protein/Dioxygenase_superfamily_PF00903		0.378498	0.487214	0.52201	0.401901
	SC.X.g163	L-lactate dehydrogenase	lactate/malate_dehydrogenase,_alpha/beta_C-terminal_domain_PF02866				-2.66132
	L596_022993	Malate dehydrogenase, cytoplasmic	lactate/malate_dehydrogenase,_alpha/beta_C-terminal_domain_PF02866		-0.244759
	L596_015397	Choline/Carnitine O-acyltransferase	Choline/Carnitine_o-acyltransferase_PF00755	0.396284	0.633725
	SC.X.g5090.2	Acyl-CoA dehydrogenase family member 11	Acyl-CoA_dehydrogenase	1.51378	1.62344		1.29564
	L596_020086	Acyl-CoA dehydrogenase	Acyl-CoA_dehydrogenase,_C-terminal_domain_PF00441					-0.371525
	SC.X.g1509	acyl-CoA dehydrogenase family member 9	Acyl-CoA_dehydrogenase,_C-terminal_domain_PF00441			-0.486041	-0.445832
	L596_028977	fatty acid oxidation complex, alpha subunit	Enoyl-CoA_hydratase/isomerase_PF00378		2.2344
	SC.X.g4209	enoyl-CoA hydratase/isomerase family protein	Enoyl-CoA_hydratase/isomerase_PF00378				1.48758	1.16586
	L596_016210	enoyl-CoA hydratase/isomerase family protein	Enoyl-CoA_hydratase/isomerase_PF00378	-0.358767	-0.610961	-0.250189	-0.193441	-0.386458
	L596_023219	enoyl-CoA hydratase/isomerase family protein	Enoyl-CoA_hydratase/isomerase_PF00378			-0.496346
	L596_028976	fatty acid oxidation complex, alpha subunit	Enoyl-CoA_hydratase/isomerase_PF00378	0.364161	0.496133			0.277085
	SC.X.g2384	enoyl-CoA hydratase/isomerase family protein	Enoyl-CoA_hydratase/isomerase_PF00378		0.384853	-0.253164	-0.33433
	SC.X.g2800	enoyl-CoA delta isomerase 2, mitochondrial-like	Enoyl-CoA_hydratase/isomerase_PF00378			-0.443193	-0.473618
	SC.X.g4351	Methylglutaconyl-CoA hydratase, mitochondrial	Enoyl-CoA_hydratase/isomerase_PF00378	-0.195288		-0.304167		-0.542163
	L596_018770	ACetyl-CoA Acyltransferase 2 homolog	Thiolase,_N-terminal_domain_PF00108		0.391057		-0.421167
	L596_030114	Succinate--CoA ligase [GDP-forming] subunit beta, mitochondrial	ATP-grasp_domain_PF08442	0.685565
	L596_014776	Succinate dehydrogenase [ubiquinone] iron-sulfur subunit, mitochondrial	2Fe-2S_iron-sulfur_cluster_binding_domain_PF13085			-0.561022	-1.37493	-0.908035
	L596_029720	Succinate dehydrogenase [ubiquinone] flavoprotein subunit, mitochondrial	FAD_binding_domain_PF00890	0.149151	0.143791
		Oxidative phosphorylation proteins related proteins						-1.25743
	L596_019629	NADH dehydrogenase [ubiquinone] 1 domain containing protein	NADH:ubiquinone_oxidoreductase,_NDUFB6/B17_subunit_PF09782			-0.628351		-0.372585
	SC.X.g4180	NADH dehydrogenase subunit D	Respiratory-chain_NADH_dehydrogenase,_49_Kd_subunit_PF00346		0.715279
	L596_007275	NADH dehydrogenase [ubiquinone] iron-sulfur protein 7, mitochondrial	NADH_ubiquinone_oxidoreductase,_20_Kd_subunit_PF01058				-1.21545	-0.908035
	L596_014693	putative NADH dehydrogenase [ubiquinone] flavoprotein 2, mitochondrial	Thioredoxin-like_[2Fe-2S]_ferredoxin_PF01257
	SC.X.g4436	putative NADH dehydrogenase [ubiquinone] 1 alpha subcomplex subunit 12	NADH_ubiquinone_oxidoreductase_subunit_NDUFA12_PF05071	0.301917
	L596_014776	Succinate dehydrogenase [ubiquinone] iron-sulfur subunit, mitochondrial	2Fe-2S_iron-sulfur_cluster_binding_domain_PF13085			-0.561022	-1.37493
	L596_029720	Succinate dehydrogenase [ubiquinone] flavoprotein subunit, mitochondrial	FAD_binding_domain_PF00890	0.149151	0.143791			-0.556835
	L596_007725	NADH Ubiquinone Oxidoreductase	Respiratory-chain_NADH_dehydrogenase,_30_Kd_subunit_PF00329	0.368681	0.324746
	L596_011131	NADH-ubiquinone oxidoreductase ASHI subunit	NADH-ubiquinone_oxidoreductase_ASHI_subunit_(CI-ASHI_or_NDUFB8)_PF05821			-0.526896
	L596_011440	NADH-ubiquinone oxidoreductase 75 kDa subunit, mitochondrial	Molybdopterin_oxidoreductase_PF00384				-0.426673	-0.417129
	L596_009678	NADH-ubiquinone oxidoreductase B12 subunit family protein	NADH-ubiquinone_oxidoreductase_B12_subunit_family_PF08122			-2.53902		-0.466953
	L596_023111	Electron transfer flavoprotein-ubiquinone oxidoreductase, mitochondrial	Electron_transfer_flavoprotein-ubiquinone_oxidoreductase,_4Fe-4S_PF05187	0.443082	0.607305			-0.561734
	L596_009365	NADH-ubiquinone oxidoreductase B15 subunit	NADH-ubiquinone_oxidoreductase_B15_subunit_(NDUFB4)_PF07225	0.367922		-0.687388
	SC.X.g4325	electron transfer flavoprotein subunit beta	Electron_transfer_flavoprotein_domain_PF01012	-0.153453	-0.212324
	SC.X.g5343	Cytochrome b-c1 complex subunit Rieske, mitochondrial	Ubiquinol_cytochrome_reductase_transmembrane_region_PF02921			-0.615639	-0.46139
	L596_015395	Cytochrome b-c1 complex subunit 7	Ubiquinol-cytochrome_C_reductase_complex_14kD_subunit_PF02271	0.420382				-0.692088
	L596_007818	cytochrome c oxidase subunit Vb	Cytochrome_c_oxidase_subunit_Vb_PF01215		1.21262			-1.16132
	L596_029294	cytochrome c oxidase subunit VIIc	Cytochrome_c_oxidase_subunit_VIIc_PF02935				-1.27853
	L596_023716	cytochrome c oxidase subunit Va	Cytochrome_c_oxidase_subunit_Va_PF02284		-0.446644
	L596_025594	cytochrome c oxidase subunit VIa	Cytochrome_c_oxidase_subunit_VIa_PF02046			-0.842501	-0.948728
	L596_007262	cytochrome c oxidase subunit IV	Cytochrome_c_oxidase_subunit_IV_PF02936	0.198102		-0.578547	-0.270796
	L596_007757	CYtochrome C	Cytochrome_C1_family_PF02167		0.561538	-0.355534
		Stress related proteins
	L596_012580	Aldehyde dehydrogenase	Aldehyde dehydrogenase family PF00171					-1.16603
	L596_012582	Aldehyde dehydrogenase	Aldehyde dehydrogenase family PF00171	1.82945	1.96847
	L596_013610	ALdehyde deHydrogenase	Aldehyde dehydrogenase family PF00171	0.518091	0.63918		-0.145866
	L596_012539.1	aldehyde dehydrogenase family 3 member B1 isoform X3	Aldehyde dehydrogenase family PF00171	1.59616	2.2025	1.30634
	L596_020877	antioxidant, AhpC/TSA family	Thioredoxin-like PF13905	-1.54754	-0.818864
	L596_018168.1	apoptosis-inducing factor 3-like isoform X1	Reductase C-terminal PF14759		0.922349
	SC.X.g1189	Catalase	Catalase PF00199			0.665923		0.768934
	L596_009096	cold-shock DNA-binding domain protein	Cold-shock' DNA-binding domain PF00313		-2.12189		-1.31946	-0.743763
	SC.X.g2721	copper/zinc superoxide dismutase	Copper/zinc superoxide dismutase (SODC) PF00080	-0.546844				0.664995
	L596_007731	Dihydroorotate dehydrogenase (quinone), mitochondrial	Ferrochelatase PF00762				1.39056
	L596_024043.2	Extracellular superoxide dismutase [Cu-Zn]	Copper/zinc superoxide dismutase (SODC) PF00080	-0.353139		0.808613	1.08392	1.0457
	L596_018193	hypoxia induced protein region	Hypoxia induced protein conserved region PF04588	1.13541	1.11489	0.855136	1.13958	1.01124
	L596_018208	hypoxia induced protein region	Hypoxia induced protein conserved region PF04588		1.48348		1.62279
	L596_007213	oxidoreductase, short chain dehydrogenase/reductase family protein	No_Pfams		-1.87122		-1.78028
	L596_009334	oxidoreductase, short chain dehydrogenase/reductase family protein	Enoyl-(Acyl_carrier_protein)_reductase_PF13561		1.00753	0.322608	0.678965
	L596_026869	oxidoreductase, short chain dehydrogenase/reductase family protein	short_chain_dehydrogenase_PF00106		1.5291			1.4105
	SC.X.g6352	oxidoreductase, short chain dehydrogenase/reductase family protein	Enoyl-(Acyl_carrier_protein)_reductase_PF13561	1.28592	1.93149		1.5434
	L596_014247	Probable aldehyde oxidase gad-3	[2Fe-2S] binding domain PF01799				0.901723
	L596_021103	protein disulfide-isomerase domain protein	Thioredoxin PF00085		-2.08906		-1.17134
	L596_014733	Sulfhydryl oxidase	Erv1 / Alr family PF04777					0.969791
	L596_029281	Thioredoxin domain-containing protein	Thioredoxin-like domain PF13848				-2.24798
	L596_007977	Thioredoxin family protein	PITH domain PF06201			-2.59401		-1.33411
	L596_014868	UDP-glucose:Glycoprotein Glucosyltransferase containing protein	Glucosyltransferase 24 PF18404		1.59692	1.57184	1.53125
	L596_013399	UDP-glucuronosyl UDP-glucosyltransferase domain containing protein	UDP-glucoronosyl and UDP-glucosyl transferase PF00201		2.71259		2.06054	2.00321
	L596_022536.1	UDP-glucuronosyl/UDP-glucosyltransferase family-containing protein	UDP-glucoronosyl and UDP-glucosyl transferase PF00201	1.01605	1.45		1.3873
	L596_007599	glutathione S-transferase-like	Glutathione_S-transferase,_N-terminal_domain_PF02798				1.36775
	L596_011219	serine/threonine-protein phosphatase	Calcineurin-like_phosphoesterase_PF00149				1.71994
	L596_020572	glutathione transferase	Glutathione_S-transferase,_N-terminal_domain_PF02798	0.382682	0.634892
	SC.X.g2364.2	glutathione S-transferase protein	Glutathione_S-transferase,_N-terminal_domain_PF02798				1.78778
	SC.X.g2368	glutathione S-transferase protein	Glutathione_S-transferase,_N-terminal_domain_PF02798		0.584721
	SC.X.g3583	glutathione peroxidase	Glutathione_peroxidase_PF00255	0.610198		1.78701	2.04555	2.09766
	L596_015243	Glutathione S-transferase	Glutathione_S-transferase,_N-terminal_domain_PF02798					1.48465
	SC.X.g6648	putative phospholipid hydroperoxide glutathione peroxidase	Glutathione_peroxidase_PF00255			0.566285	0.888099	0.876005
	L596_013446.3	Gamma-glutamyltranspeptidase 1	Gamma-glutamyltranspeptidase_PF01019					-1.96682
	L596_006932	Glutathione S-transferase 1	Glutathione_S-transferase,_N-terminal_domain_PF02798			0.294263		0.50577
	SC.X.g2793	Lactoylglutathione lyase	Glyoxalase/Bleomycin_resistance_protein/Dioxygenase_superfamily_PF00903		0.378498	0.487214	0.52201	0.401901
