# Supplementary material for: The effect of temperature conditioning (9°C and 20°C) on the proteome of entomopathogenic nematode infective juveniles
Source: PLoS One. 2022 Apr 7;17(4):e0266164. doi: 10.1371/journal.pone.0266164 (PMC8989221; doi:10.1371/journal.pone.0266164)
Supplement: S2 Table — Log2fold transformed abundances of proteins identified as statistically significant (P<0.05 in student t-tests) relative to week 0 in H. megidis IJs after conditioning. (XLSM) [file pone.0266164.s002.xlsm]

## Sheet: Supplementary table 2
	Protein IDs	Blast Annotation	PFAM Annotation	Log₂fold Difference
		Ribosome related proteins		3w20°C	6w20°C	3w9C	6w9C	9w9C
	Hba_18986	Ribosomal protein S10 domain containing protein	Ribosomal protein S10p/S20e	-0.463734	-0.731701		-0.432334	-0.787434
	Hba_11568	ribosomal protein S11	Ribosomal protein S11	-0.369967				-0.578566
	Hba_02354	unnamed protein product	Ribosomal protein L4/L1 family		-0.819499
	Hba_09213	ribosomal protein S21e	Ribosomal protein S21e		-0.743467		-0.669566	-0.743367
	Hba_12622	unnamed protein product	Ribosomal S17					-1.68565
	Hba_16924	hypothetical protein Y032_0013g1999	Ribosomal protein L14		-2.49488			-2.02865
	Hba_17253	Ribosomal Proteins L2, RNA binding domain protein	Ribosomal Proteins L2, RNA binding domain		-0.665133		-0.411634	-0.5743
	Hba_17797	hypothetical protein Y032_0283g1331	Ribosomal protein S15		-0.764367			-0.915401
	Hba_18018	ribosomal protein S17	Ribosomal protein S17					-0.761494
	Hba_21570	hypothetical protein WR25_18482	Ribosomal protein L5		-0.4984	-0.630233
	Hba_21082	unnamed protein product	KOW motif		-0.630067
		Chaperone Proteins
	Hba_02553	hsp-1	Hsp70 protein		-0.236434		-0.372167	-0.288834
	Hba_08949	unnamed protein product	Hsp70 protein			-0.730633
	Hba_09040	unnamed protein product	Hsp70 protein	-1.246	-1.28853	-0.678334	-0.451434
	Hba_19207	hypothetical protein Y032_0044g1081	Hsp90 protein					-0.280333
	Hba_19685	Hsp20/alpha crystallin family protein	Hsp20/alpha crystallin family			-4.07395	-3.42819
	Hba_19878	Heat shock protein Hsp-12.2	Hsp20/alpha crystallin family		-0.652933
	Hba_09309	hypothetical protein FL81_08775	TCP-1/cpn60 chaperonin family			-0.574567		-0.7169
		Gluconeogenesis related proteins
	Hba_06687	unnamed protein product	Phosphoenolpyruvate carboxykinase	-0.729433	-1.10037			-0.469633
	Hba_06688	hypothetical protein Y032_0043g885	Phosphoenolpyruvate carboxykinase		-0.814834
	Hba_17763	Phosphoenolpyruvate carboxykinase domain containing protein	Phosphoenolpyruvate carboxykinase	0.483301			0.398333	0.462266
	Hba_17764	unnamed protein product	Phosphoenolpyruvate carboxykinase	0.385166	0.3654	0.294334	0.1593
	Hba_13336	fructose-bisphosphate aldolase class-I	Fructose-bisphosphate aldolase class-I				0.5296
		Glycolysis related proteins
	Hba_13336	fructose-bisphosphate aldolase class-I	Fructose-bisphosphate aldolase class-I				0.5296
	Hba_15591	hypothetical protein ANCDUO_08568	Enolase, C-terminal TIM barrel domain	-0.532367	-0.8025
	Hba_15739	phosphogluconate dehydrogenase	6-phosphogluconate dehydrogenase, C-terminal domain					-0.567167
		Glyoxalate Pathways/Citric Acid Cycle related proteins
	Hba_07181	isocitrate dehydrogenase, NADP-dependent	Isocitrate/isopropylmalate dehydrogenase	-0.5437	-0.448633			-0.297433
	Hba_09075	hypothetical protein B9Z55_005615	lactate/malate dehydrogenase, NAD binding domain				-0.4993	-0.711133
	Hba_17373	hydrolase, alpha/beta domain protein	lactate/malate dehydrogenase, NAD binding domain	-0.441467	-0.748566
	Hba_07788	acyl-CoA dehydrogenase family member 9	Acyl-CoA dehydrogenase, C-terminal domain		0.137934
	Hba_21014	Acyl-CoA-binding protein and Crotonase domain containing protein	Enoyl-CoA hydratase/isomerase		-0.264534
	Hba_07181	isocitrate dehydrogenase, NADP-dependent	Isocitrate/isopropylmalate dehydrogenase	-0.5437	-0.448633			-0.297433
		Oxidative Phosphorylation related proteins
	Hba_17947	hypothetical protein CAEBREN_25478	ETC complex I subunit conserved region			-0.315299		-0.6448
	Hba_00533	hypothetical protein Y032_0014g2237	NADH-ubiquinone oxidoreductase ASHI subunit (CI-ASHI or NDUFB8)	3.59599		3.43015	3.24288
	Hba_08447	hypothetical protein Y032_0058g2851	NADH-ubiquinone oxidoreductase B18 subunit (NDUFB7)		0.451366
	Hba_14632	hypothetical protein Y032_0334g2847	Electron transfer flavoprotein-ubiquinone oxidoreductase, 4Fe-4S			-0.351533		-0.465533
		Cytoskeleton related proteins
	Hba_17725	Actin actin domain containing protein	Actin					-1.75083
	Hba_06391	PLaSTin (actin bundling protein) homolog	Calponin homology (CH) domain			-0.6131		-0.550667
	Hba_15288	c-terminal tandem repeated domain in type 4 procollagen	Collagen triple helix repeat (20 copies)		1.0362
	Hba_19067	FERM central domain protein	FERM central domain				0.865622
	Hba_20268	UNC-22	Fibronectin type III domain		0.163434	0.196501	0.101967	0.162234
	Hba_15377	Sec23/Sec24 helical domain protein	Gelsolin repeat					-0.627091
	Hba_03189	unnamed protein product	Laminin B (Domain IV)		1.93997
	Hba_18045	hypothetical protein CAEBREN_32818	LIM domain		-0.6975		-0.207667
	Hba_18044	hypothetical protein Y032_0123g1176	LIM domain		-0.993732
	Hba_16775	RNA recognition motif and Zinc finger domain containing protein	LIM domain					1.01343
	Hba_20578	fibronectin type III domain protein	NonAnnotated		0.732967
	Hba_16474	BMA-ATN-1	Spectrin repeat			-1.0163		0.953067
	Hba_17919	hypothetical protein NECAME_08305	Spectrin repeat		0.634366
	Hba_14066	spectrin repeat-containing domain protein	Spectrin repeat		0.881694		0.559247
	Hba_09949	unnamed protein product	Villin headpiece domain		-0.919376
	Hba_01885	Vinculin alpha-catenin domain containing protein	Vinculin family					-0.637932
		Stress related proteins
	Hba_05836	hypothetical protein ANCCAN_14388	Thioredoxin-like				-1.94156	-1.46526
	Hba_21175	hypothetical protein NECAME_15400	Catalase	-0.962666	-1.28293		0.579134	0.840567
	Hba_12519	hypothetical protein WR25_20906	MSP (Major sperm protein) domain				-2.11854
	Hba_00606	hypothetical protein Y032_0003g1609	Autophagy-related protein C terminal domain	0.516267	0.551799	0.697567	0.6338	0.790834
	Hba_00533	hypothetical protein Y032_0014g2237	NADH-ubiquinone oxidoreductase ASHI subunit (CI-ASHI or NDUFB8)	3.59599		3.43015	3.24288
	Hba_09772	hypothetical protein Y032_0412g982	Thioredoxin		-1.58878		-1.22306
	Hba_09734	protein disulfide-isomerase domain protein	Thioredoxin		-0.744101			-0.440001
	Hba_09453	PUL domain protein	WD domain, G-beta repeat		1.20363	0.94571	0.775808
	Hba_08155	pyrroline-5-carboxylate reductase	NADP oxidoreductase coenzyme F420-dependent					-1.18081
	Hba_14944	unnamed protein product	Spermine/spermidine synthase		-1.59701		-1.39466	-1.97227
	Hba_03214	WD domain, G-beta repeat protein	WD domain, G-beta repeat		0.241867
	Hba_03215	WD domain, G-beta repeat protein	WD domain, G-beta repeat	0.544367	0.799167	0.893567		0.380133
	Hba_03387	WD domain, G-beta repeat protein	WD domain, G-beta repeat			0.803433		0.510433
